# Supplementary material for: Comorbidity Burden, Polypharmacy and Xerostomia Severity in Institutionalized Older Adults
Source: Medicina (Kaunas). 2026 Jul 17;62(7):1377. doi: 10.3390/medicina62071377 (PMC13414273; doi:10.3390/medicina62071377)
Supplement: Supplementary file 1 [file medicina-62-01377-s001.zip]

Archive with 1 entries (1 files):
- medicina-4369023-supplementary.pdf
